# Supplementary material for: Corin Deficiency Diminishes Intestinal Sodium Excretion in Mice
Source: Biology (Basel). 2023 Jul 1;12(7):945. doi: 10.3390/biology12070945 (PMC10376046; doi:10.3390/biology12070945)
Supplement: Supplementary file 1 [file biology-12-00945-s001.zip]

Archive with 1 entries (1 files):
- biology-2474906-supplementary.pdf
